# Supplementary material for: Deep dissection of the antiviral immune profile of patients with COVID-19
Source: Commun Biol. 2021 Dec 16;4:1389. doi: 10.1038/s42003-021-02852-1 (PMC8677724; doi:10.1038/s42003-021-02852-1)
Supplement: Supplementary file 3 — Supplementary Data 1 [file 42003_2021_2852_MOESM3_ESM.xlsx]

## Sheet: Figure 1a
	S1		S2		RBD		E		N		NSP1		M		Matrix		ORF8		GST		Flu		TT
Patient 1	0.4951	0.5044	0.4175	0.4089	0.4451	0.4583	0.0985	0.0976	0.5007	0.4793	0.0442	0.0445	0.0319	0.0326	0.1569	0.1519	0.0509	0.0516	0.0314	0.0336	0.5661	0.6303	0.6142	0.602
Patient 2	0.5294	0.5367	0.5284	0.596	0.6401	0.6546	0.0765	0.0703	0.4521	0.4996	0.0392	0.0383	0.0362	0.038	0.0766	0.0837	0.1102	0.1123	0.0368	0.0335	0.3303	0.2948	0.622	0.6212
Patient 5	0.0615	0.0692	0.0855	0.0911	0.0837	0.0837	0.1034	0.1042	0.4137	0.3887	0.0431	0.0437	0.0376	0.0401	0.1734	0.1754	0.0638	0.0634	0.0329	0.033	0.6057	0.5459	0.5538	0.5647
Patient 4	0.033	0.0287	0.0419	0.0407	0.0435	0.0446	0.1665	0.1584	0.0515	0.0491	0.0609	0.0619	0.0401	0.0377	0.1094	0.105	0.0602	0.0604	0.032	0.0325	0.7119	0.7425	0.5196	0.5277
Patient 3	0.4725	0.4514	0.2153	0.1789	0.5905	0.5503	0.2278	0.2727	0.3578	0.3719	0.0731	0.0729	0.0409	0.0378	0.2232	0.2289	0.1388	0.1381	0.0359	0.0328	0.4124	0.4339	0.3636	0.3707
Patient 6	0.0329	0.0351	0.0341	0.0323	0.0424	0.0444	0.1007	0.0971	0.0478	0.0485	0.0367	0.037	0.0366	0.0361	0.08	0.0742	0.0555	0.0558	0.0327	0.0339	0.5539	0.5683	0.4829	0.4759
Patient 7	0.519	0.4783	0.2089	0.2258	0.5177	0.5431	0.0856	0.0996	0.2006	0.1939	0.0365	0.0345	0.0335	0.0333	0.1238	0.1269	0.0633	0.064	0.0312	0.0318	0.3291	0.3653	0.4407	0.4378
Patient 9	0.9074	0.9709	0.9001	0.8712	0.6695	0.7138	0.0533	0.0811	0.6797	0.6809	0.0746	0.1026	0.0787	0.0788	0.5524	0.5106	0.0722	0.0732	0.0486	0.0509	0.5635	0.5955	0.5237	0.5126
Patient 10	0.1178	0.1225	0.5482	0.5894	0.1097	0.1054	0.1241	0.1074	0.5501	0.5959	0.0579	0.0537	0.0458	0.0493	0.0778	0.0865	0.0579	0.06	0.0477	0.0451	0.5084	0.6952	0.9411	0.9671
Patient 11	0.6445	0.6303	0.3034	0.3457	0.5224	0.5142	0.0795	0.0872	0.5434	0.581	0.062	0.0583	0.0485	0.0504	0.0723	0.0696	0.1266	0.1278	0.0577	0.0536	0.6807	0.649	0.777	0.7972
Patient 8	0.4372	0.3526	0.387	0.3699	0.3649	0.3751	0.2029	0.1845	0.5496	0.5833	0.0855	0.0823	0.0531	0.053	0.1063	0.118	0.054	0.0535	0.0739	0.0764	0.9538	0.9223	0.224	0.2091
Patient 13	0.9277	0.9932	0.8284	0.3336	0.5985	0.5733	0.5246	0.2223	0.8978	0.8024	0.0817	0.0771	0.0649	0.0623	0.1391	0.14	0.3057	0.3037	0.0571	0.0583	0.8034	0.8354	0.2321	0.2395
Patient 14	0.4521	0.4469	0.4218	0.3939	0.3069	0.3025	0.3394	0.3189	0.333	0.3274	0.0797	0.0842	0.0564	0.049	0.0747	0.077	0.0518	0.0523	0.0562	0.0538	0.7512	0.7887	0.8745	0.8848
Patient 12	1.1381	1.1302	0.8033	0.8276	0.7126	0.7176	0.3022	0.2793	0.9823	0.9535	0.184	0.1725	0.0817	0.0775	0.1694	0.1897	0.2934	0.2954	0.0828	0.0898	0.7798	0.7325	1.0551	1.0107
Patient 16	0.6327	0.6227	0.2616	0.26	0.3937	0.399	0.1136	0.1167	0.9191	0.8896	0.1858	0.1915	0.0588	0.0693	0.0684	0.0756	0.0797	0.0799	0.0533	0.0554	0.8522	0.8279	0.8441	0.8484
Patient 15	0.1536	0.155	0.6737	0.6735	0.1077	0.1067	0.8462	0.8087	0.433	0.4122	0.3062	0.3078	0.0627	0.0605	0.4061	0.4019	0.1093	0.108	0.0757	0.076	0.9381	0.9415	0.6318	0.6213
Patient 17	0.6989	0.7053	0.1857	0.1556	0.5285	0.4844	0.2	0.2265	0.5037	0.5029	0.0974	0.0879	0.0475	0.0543	0.0891	0.0895	0.0733	0.0745	0.0453	0.0424	0.5939	0.5639	0.6518	0.6507
Patient 19	0.6721	0.6651	0.2429	0.237	0.4518	0.4806	0.1326	0.131	0.9457	0.9264	0.0542	0.0527	0.064	0.053	0.1104	0.1173	0.0627	0.0606	0.0438	0.0448	0.7523	0.7503	0.7268	0.7317
Patient 20	0.9312	0.8642	0.8059	0.7699	0.6563	0.6643	0.0647	0.0578	0.843	0.8449	0.0714	0.088	0.0418	0.0403	0.1058	0.1169	0.2531	0.2407	0.0439	0.0481	0.6891	0.6911	0.1915	0.1928
Patient 18	0.0675	0.066	0.6046	0.5827	0.0577	0.071	0.2729	0.2766	0.0922	0.0843	0.0645	0.0575	0.0474	0.0499	0.1691	0.1447	0.0572	0.056	0.0658	0.0578	0.8955	0.876	1.0312	1.0361
HD83	0.0334	0.0321	0.0327	0.0326			0.1487	0.2114	0.0417	0.0425	0.0448	0.0448	0.0347	0.0341					0.0328	0.0324	0.4022	0.3916	0.5121	0.4985
HD33	0.0335	0.0335	0.0552	0.0532			0.154	0.1471	0.0395	0.0399	0.0389	0.0429	0.0361	0.0363					0.0321	0.0311	0.647	0.5977	0.6294	0.6144
HD95	0.0477	0.0489	0.049	0.0486			0.1877	0.1751	0.0797	0.0871	0.075	0.0788	0.0546	0.0579					0.0755	0.074	0.8989	0.8863	1.1294	1.1488
HD21	0.1272	0.067	0.0801	0.117			0.1152	0.1132	0.123	0.1134	0.0564	0.0545	0.0616	0.0654					0.05	0.0521	0.675	0.6753	0.8907	0.9211
HD72	0.0502	0.0507	0.051	0.0509			0.2363	0.2461	0.0949	0.0866	0.1328	0.1316	0.0663	0.0662					0.059	0.0592	1.0104	1.0237	1.0158	1.0269
HD69	0.0444	0.0437	0.1012	0.1012	0.0349	0.0367	0.1878	0.1975	0.0489	0.0472	0.0616	0.0606	0.0374	0.0401					0.0499	0.0502	0.858	0.8913	1.064	1.0766
HD89	0.0464	0.0456	0.0748	0.0824	0.0399	0.0386	0.1565	0.1221	0.1097	0.1022	0.0578	0.0658	0.0399	0.0386					0.0623	0.0475	0.966	0.9221	1.0403	1.0127
HD70					0.0468	0.0489									0.2582	0.2512	0.0758	0.0751
HD02					0.0541	0.0591									0.0831	0.0811	0.0634	0.0635
HD96					0.046	0.0449									0.1097	0.0993	0.075	0.0785
HD21					0.0429	0.0441									0.063	0.0634	0.0564	0.058
HD72					0.0449	0.0462									0.0644	0.0623	0.0651	0.0652
HD51					0.0441	0.0446									0.1226	0.1233	0.0769	0.0754

## Sheet: Figure 1b
	S1		S2		RBD		E		N		NSP1		M		Matrix		ORF8		GST		Flu		TT
Patient 1	0.4951	0.5044	0.4175	0.4089	0.4451	0.4583	0.0985	0.0976	0.5007	0.4793	0.0442	0.0445	0.0319	0.0326	0.1569	0.1519	0.0509	0.0516	0.0314	0.0336	0.5661	0.6303	0.6142	0.602
Patient 2	0.5294	0.5367	0.5284	0.596	0.6401	0.6546	0.0765	0.0703	0.4521	0.4996	0.0392	0.0383	0.0362	0.038	0.0766	0.0837	0.1102	0.1123	0.0368	0.0335	0.3303	0.2948	0.622	0.6212
Patient 5	0.0615	0.0692	0.0855	0.0911	0.0837	0.0837	0.1034	0.1042	0.4137	0.3887	0.0431	0.0437	0.0376	0.0401	0.1734	0.1754	0.0638	0.0634	0.0329	0.033	0.6057	0.5459	0.5538	0.5647
Patient 4	0.033	0.0287	0.0419	0.0407	0.0435	0.0446	0.1665	0.1584	0.0515	0.0491	0.0609	0.0619	0.0401	0.0377	0.1094	0.105	0.0602	0.0604	0.032	0.0325	0.7119	0.7425	0.5196	0.5277
Patient 3	0.4725	0.4514	0.2153	0.1789	0.5905	0.5503	0.2278	0.2727	0.3578	0.3719	0.0731	0.0729	0.0409	0.0378	0.2232	0.2289	0.1388	0.1381	0.0359	0.0328	0.4124	0.4339	0.3636	0.3707
Patient 6	0.0329	0.0351	0.0341	0.0323	0.0424	0.0444	0.1007	0.0971	0.0478	0.0485	0.0367	0.037	0.0366	0.0361	0.08	0.0742	0.0555	0.0558	0.0327	0.0339	0.5539	0.5683	0.4829	0.4759
Patient 7	0.519	0.4783	0.2089	0.2258	0.5177	0.5431	0.0856	0.0996	0.2006	0.1939	0.0365	0.0345	0.0335	0.0333	0.1238	0.1269	0.0633	0.064	0.0312	0.0318	0.3291	0.3653	0.4407	0.4378
Patient 9	0.9074	0.9709	0.9001	0.8712	0.6695	0.7138	0.0533	0.0811	0.6797	0.6809	0.0746	0.1026	0.0787	0.0788	0.5524	0.5106	0.0722	0.0732	0.0486	0.0509	0.5635	0.5955	0.5237	0.5126
Patient 10	0.1178	0.1225	0.5482	0.5894	0.1097	0.1054	0.1241	0.1074	0.5501	0.5959	0.0579	0.0537	0.0458	0.0493	0.0778	0.0865	0.0579	0.06	0.0477	0.0451	0.5084	0.6952	0.9411	0.9671
Patient 11	0.6445	0.6303	0.3034	0.3457	0.5224	0.5142	0.0795	0.0872	0.5434	0.581	0.062	0.0583	0.0485	0.0504	0.0723	0.0696	0.1266	0.1278	0.0577	0.0536	0.6807	0.649	0.777	0.7972
Patient 8	0.4372	0.3526	0.387	0.3699	0.3649	0.3751	0.2029	0.1845	0.5496	0.5833	0.0855	0.0823	0.0531	0.053	0.1063	0.118	0.054	0.0535	0.0739	0.0764	0.9538	0.9223	0.224	0.2091
Patient 13	0.9277	0.9932	0.8284	0.3336	0.5985	0.5733	0.5246	0.2223	0.8978	0.8024	0.0817	0.0771	0.0649	0.0623	0.1391	0.14	0.3057	0.3037	0.0571	0.0583	0.8034	0.8354	0.2321	0.2395
Patient 14	0.4521	0.4469	0.4218	0.3939	0.3069	0.3025	0.3394	0.3189	0.333	0.3274	0.0797	0.0842	0.0564	0.049	0.0747	0.077	0.0518	0.0523	0.0562	0.0538	0.7512	0.7887	0.8745	0.8848
Patient 12	1.1381	1.1302	0.8033	0.8276	0.7126	0.7176	0.3022	0.2793	0.9823	0.9535	0.184	0.1725	0.0817	0.0775	0.1694	0.1897	0.2934	0.2954	0.0828	0.0898	0.7798	0.7325	1.0551	1.0107
Patient 16	0.6327	0.6227	0.2616	0.26	0.3937	0.399	0.1136	0.1167	0.9191	0.8896	0.1858	0.1915	0.0588	0.0693	0.0684	0.0756	0.0797	0.0799	0.0533	0.0554	0.8522	0.8279	0.8441	0.8484
Patient 15	0.1536	0.155	0.6737	0.6735	0.1077	0.1067	0.8462	0.8087	0.433	0.4122	0.3062	0.3078	0.0627	0.0605	0.4061	0.4019	0.1093	0.108	0.0757	0.076	0.9381	0.9415	0.6318	0.6213
Patient 17	0.6989	0.7053	0.1857	0.1556	0.5285	0.4844	0.2	0.2265	0.5037	0.5029	0.0974	0.0879	0.0475	0.0543	0.0891	0.0895	0.0733	0.0745	0.0453	0.0424	0.5939	0.5639	0.6518	0.6507
Patient 19	0.6721	0.6651	0.2429	0.237	0.4518	0.4806	0.1326	0.131	0.9457	0.9264	0.0542	0.0527	0.064	0.053	0.1104	0.1173	0.0627	0.0606	0.0438	0.0448	0.7523	0.7503	0.7268	0.7317
Patient 20	0.9312	0.8642	0.8059	0.7699	0.6563	0.6643	0.0647	0.0578	0.843	0.8449	0.0714	0.088	0.0418	0.0403	0.1058	0.1169	0.2531	0.2407	0.0439	0.0481	0.6891	0.6911	0.1915	0.1928
Patient 18	0.0675	0.066	0.6046	0.5827	0.0577	0.071	0.2729	0.2766	0.0922	0.0843	0.0645	0.0575	0.0474	0.0499	0.1691	0.1447	0.0572	0.056	0.0658	0.0578	0.8955	0.876	1.0312	1.0361
HD83	0.0334	0.0321	0.0327	0.0326			0.1487	0.2114	0.0417	0.0425	0.0448	0.0448	0.0347	0.0341					0.0328	0.0324	0.4022	0.3916	0.5121	0.4985
HD33	0.0335	0.0335	0.0552	0.0532			0.154	0.1471	0.0395	0.0399	0.0389	0.0429	0.0361	0.0363					0.0321	0.0311	0.647	0.5977	0.6294	0.6144
HD95	0.0477	0.0489	0.049	0.0486			0.1877	0.1751	0.0797	0.0871	0.075	0.0788	0.0546	0.0579					0.0755	0.074	0.8989	0.8863	1.1294	1.1488
HD21	0.1272	0.067	0.0801	0.117			0.1152	0.1132	0.123	0.1134	0.0564	0.0545	0.0616	0.0654					0.05	0.0521	0.675	0.6753	0.8907	0.9211
HD72	0.0502	0.0507	0.051	0.0509			0.2363	0.2461	0.0949	0.0866	0.1328	0.1316	0.0663	0.0662					0.059	0.0592	1.0104	1.0237	1.0158	1.0269
HD69	0.0444	0.0437	0.1012	0.1012	0.0349	0.0367	0.1878	0.1975	0.0489	0.0472	0.0616	0.0606	0.0374	0.0401					0.0499	0.0502	0.858	0.8913	1.064	1.0766
HD89	0.0464	0.0456	0.0748	0.0824	0.0399	0.0386	0.1565	0.1221	0.1097	0.1022	0.0578	0.0658	0.0399	0.0386					0.0623	0.0475	0.966	0.9221	1.0403	1.0127
HD70					0.0468	0.0489									0.2582	0.2512	0.0758	0.0751
HD02					0.0541	0.0591									0.0831	0.0811	0.0634	0.0635
HD96					0.046	0.0449									0.1097	0.0993	0.075	0.0785
HD21					0.0429	0.0441									0.063	0.0634	0.0564	0.058
HD72					0.0449	0.0462									0.0644	0.0623	0.0651	0.0652
HD51					0.0441	0.0446									0.1226	0.1233	0.0769	0.0754

## Sheet: Figure 1c
	S1		S2		RBD		E		N		NSP1		M		Matrix		ORF8		GST		Flu		TT
Patient 1	0.1755	0.2675	0.0619	0.0704	0.1633	0.2709	0.0615	0.087	0.5962	0.7657	0.0455	0.05	0.0745	0.0895	0.0515	0.0495	0.0461	0.0488	0.0469	0.0456	0.0657	0.0857	0.0649	0.0888
Patient 2	0.5812	0.5861	0.1594	0.156	0.4713	0.4443	0.0538	0.0487	0.4241	0.423	0.0476	0.0442	0.1228	0.1206	0.0527	0.0355	0.0672	0.0621	0.0528	0.0473	0.074	0.076	0.0778	0.0795
Patient 5	0.1798	0.1729	0.287	0.2908	0.0443	0.047	0.0502	0.0508	0.6341	0.6159	0.0355	0.0499	0.0855	0.0866	0.0514	0.0518	0.0444	0.0454	0.0343	0.0371	0.3226	0.3179	0.1252	0.1259
Patient 4	0.045	0.0433	0.0341	0.038	0.0352	0.0383	0.047	0.044	0.0511	0.0516	0.0438	0.048	0.0664	0.0687	0.0463	0.0455	0.0425	0.0427	0.0359	0.0314	0.1846	0.1894	0.0576	0.0586
Patient 3	0.6895	0.6785	0.4541	0.4398	0.5207	0.5221	0.0684	0.0543	0.466	0.4864	0.0559	0.0561	0.0878	0.0912	0.0676	0.0671	0.0573	0.0581	0.0368	0.0385	0.1245	0.127	0.0613	0.0608
Patient 6	0.0459	0.0485	0.0473	0.0457	0.0423	0.0447	0.0479	0.0498	0.0492	0.0494	0.0442	0.0437	0.0552	0.0525	0.043	0.0435	0.0428	0.0534	0.0428	0.0367	0.0746	0.0729	0.0629	0.0577
Patient 7	0.2259	0.2299	0.1444	0.1438	0.1694	0.1663	0.0932	0.0903	0.1787	0.1697	0.0761	0.0771	0.0767	0.0748	0.0589	0.0553	0.0551	0.0531	0.0435	0.0456	0.1363	0.1341	0.1506	0.1495
Patient 9	0.7587	0.748	0.2817	0.2892	0.4925	0.495	0.0511	0.053	0.7149	0.7106	0.0481	0.0455	0.109	0.1044	0.0489	0.047	0.0485	0.0465	0.0487	0.0473	0.084	0.0777	0.0536	0.0526
Patient 10	0.0952	0.0869	0.0917	0.0916	0.0795	0.0812	0.064	0.065	0.2796	0.2791	0.0655	0.0644	0.0848	0.0857	0.0441	0.0461	0.0474	0.0476	0.0435	0.0464	0.0723	0.0713	0.0616	0.0622
Patient 11	0.7174	0.7595	1.06	1.081	0.6016	0.5939	0.0725	0.0741	0.9065	0.9025	0.094	0.0904	0.0575	0.0601	0.0736	0.0726	0.0549	0.0553	0.0539	0.0575	0.2088	0.2239	0.0541	0.0547
Patient 8	0.507	0.4651	0.3875	0.383	0.3011	0.297	0.3665	0.3557	0.7112	0.7106	0.0689	0.0667	0.22	0.0941	0.0794	0.0759	0.0542	0.0525	0.0557	0.0574	0.2413	0.2391	0.0668	0.0666
Patient 13	0.6721	0.6755	0.1394	0.1361	0.5604	0.5948	0.244	0.2412	0.4045	0.4061	0.0848	0.0845	0.0851	0.0847	0.0762	0.0731	0.0647	0.062	0.1477	0.1513	0.5489	0.5845	0.0958	0.0977
Patient 14	0.3738	0.3654	0.3944	0.3034	0.3117	0.3136	0.0822	0.0833	0.5665	0.5723	0.0556	0.0553	0.0635	0.0645	0.0492	0.0503	0.0517	0.0551	0.0468	0.0496	0.1754	0.1629	0.2098	0.2144
Patient 12	0.2721	0.2583	0.0935	0.0847	0.1707	0.1659	0.1129	0.1063	0.1322	0.1311	0.0626	0.0566	0.0961	0.0877	0.0607	0.0529	0.0557	0.0512	0.0533	0.052	0.0612	0.0572	0.0918	0.0943
Patient 16	0.0882	0.0628	0.0487	0.0488	0.0683	0.0757	0.0533	0.053	0.4015	0.3598	0.0499	0.0466	0.0626	0.0593	0.0467	0.0479	0.0442	0.0436	0.0463	0.0452	0.071	0.0632	0.0803	0.0697
Patient 15	0.1009	0.1057	0.0515	0.0498	0.0543	0.0522	0.1145	0.1514	0.0956	0.0677	0.0585	0.0579	0.0544	0.0548	0.051	0.0565	0.0451	0.0462	0.0544	0.046	0.0978	0.0631	0.0723	0.0698
Patient 17	0.1878	0.189	0.0977	0.1024	0.1361	0.1455	0.0643	0.0622	0.2918	0.3966	0.0537	0.0519	0.1003	0.0994	0.0635	0.0579	0.0827	0.0794	0.0539	0.0476	0.0618	0.0561	0.0882	0.0788
Patient 19	0.191	0.197	0.0509	0.0747	0.1465	0.145	0.1354	0.1341	0.546	0.5257	0.0511	0.0478	0.0555	0.0561	0.0499	0.0485	0.0491	0.0508	0.0452	0.0443	0.0588	0.065	0.0851	0.0866
Patient 20	0.2634	0.246	0.0883	0.0938	0.1753	0.1718	0.0474	0.0467	0.3098	0.3037	0.0719	0.071	0.1134	0.1157	0.0462	0.0467	0.0446	0.0455	0.0434	0.0451	0.093	0.0914	0.0519	0.056
Patient 18	0.1108	0.1646	0.0747	0.0929	0.0976	0.1212	0.0592	0.0619	0.0584	0.0587	0.0612	0.0695	0.0771	0.0934	0.0612	0.0559	0.0538	0.0474	0.0581	0.0481	0.1644	0.2097	0.1045	0.1415
HD83
HD33
HD95
HD21
HD72
HD69
HD89													0.1046	0.1128	0.0569	0.0614	0.0534	0.0569					0.1452	0.1422
HD70	0.045	0.0537	0.0456	0.047	0.0322	0.043	0.041	0.0615	0.1008	0.0959	0.0534	0.0581							0.0423	0.0469	0.0995	0.1031
HD02	0.0524	0.0567	0.0474	0.0473	0.0527	0.0525	0.0728	0.0722	0.0916	0.0903	0.0499	0.0516							0.0476	0.0511	0.0934	0.0905
HD96	0.0548	0.0487	0.0548	0.0487	0.0438	0.0463	0.0513	0.0508	0.0512	0.0504	0.0476	0.0486							0.048	0.0526	0.107	0.1016
HD21
HD72
HD51	0.051	0.066	0.0519	0.0511	0.0496	0.0515	0.0676	0.0725	0.0713	0.072	0.0523	0.0547	0.0944	0.1026	0.0493	0.0577	0.0475	0.0527	0.0499	0.0523	0.1496	0.1202	0.1207	0.1276
HD74	0.0521	0.0531	0.0472	0.0503	0.0446	0.0493	0.0485	0.0599	0.0463	0.0518	0.0522	0.0586							0.0432	0.0513	0.0698	0.0636
HD04	0.0511	0.0559	0.0519	0.054	0.0416	0.0502	0.0508	0.0563	0.0569	0.0584	0.0619	0.0675							0.0523	0.0562	0.0601	0.0686
HD66	0.049	0.056	0.0464	0.0489	0.0439	0.0484	0.0538	0.0536	0.0617	0.0561	0.0565	0.0666							0.0512	0.0548	0.0726	0.074
HD88													0.0979	0.0953	0.0497	0.0504	0.05	0.0535					0.1323	0.145
HD35													0.0856	0.0917	0.0484	0.052	0.0482	0.0555					0.1247	0.1403

## Sheet: Figure 2a
	S1		S2		RBD		N		GST		Flu		TT
Patient 1	0.7197	0.7921	0.589	0.6505	0.5552	0.5444	0.9253	0.9118	0.0512	0.0538	1.0846	1.0795	1.0739	1.0781
Patient 2	1.2623	1.2225	1.171	1.2028	0.9659	0.9361	1.2558	1.2343	0.043	0.0416	0.2646	0.2699	1.0783	1.0876
Patient 5	0.0633	0.0616	0.0872	0.0886	0.0497	0.0494	0.8939	0.8913	0.0409	0.0396	1.199	1.2227	1.0844	1.0812
Patient 4	0.0401	0.042	0.0409	0.0396	0.0387	0.0389	0.048	0.0476	0.0393	0.0394	1.2363	1.2571	0.4611	0.4618
Patient 3	0.7478	0.7751	0.1582	0.1512	0.4411	0.4678	0.9228	0.9502	0.0391	0.0408	0.2034	0.2028	0.1641	0.1604
Patient 6	0.0375	0.0414	0.0308	0.0396	0.0375	0.0367	0.0348	0.0375	0.0367	0.0371	0.2073	0.1544	0.0982	0.1063
Patient 7	0.6078	0.6088	0.1211	0.1237	0.2924	0.3068	0.1141	0.1132	0.0401	0.0401	0.1801	0.1842	0.1661	0.1734
Patient 9	1.1369	1.1437	0.1158	0.1187	0.6771	0.6869	0.2815	0.2937	0.0576	0.0527	0.1567	0.1445	0.0797	0.0677
Patient 10	0.0839	0.086	0.594	0.5979	0.0633	0.0677	0.9699	0.9725	0.0505	0.0531	0.2898	0.2976	0.1839	0.1834
Patient 11	0.549	0.5694	0.1317	0.1349	0.4125	0.4049	0.7687	0.7634	0.0505	0.0508	0.389	0.38	0.3049	0.3009
Patient 8	0.3181	0.3105	0.1682	0.1671	0.2223	0.2216	0.1986	0.1858	0.0544	0.0595	1.1169	1.0791	0.0771	0.0803
Patient 13	0.3388	0.3337	0.1161	0.1181	0.2008	0.2084	0.2268	0.2335	0.0459	0.0448	0.6984	0.6713	0.0664	0.0693
Patient 14	0.2545	0.243	0.3311	0.3182	0.149	0.1515	0.119	0.1133	0.0441	0.0467	0.4871	0.475	0.5717	0.5578
Patient 12	1.3836	1.3464	0.7684	0.7406	1.1534	1.1392	1.2685	1.2539	0.0552	0.0549	0.6184	0.6111	1.0956	1.0805
Patient 16	0.6232	0.5956	0.1195	0.1036	0.4051	0.4013	0.7233	0.7092	0.0653	0.0599	0.8727	0.84	0.6924	0.7827
Patient 15	0.1116	0.1129	0.477	0.4798	0.0818	0.0822	0.1826	0.1788	0.0553	0.0546	1.0628	1.0476	0.3114	0.3097
Patient 17	0.4858	0.4766	0.1173	0.1178	0.3823	0.3795	0.1501	0.1583	0.0544	0.057	0.2586	0.2751	0.2602	0.2651
Patient 19	0.192	0.1907	0.0952	0.0968	0.1024	0.0942	0.8466	0.8427	0.0516	0.0523	0.3782	0.3865	0.2638	0.2576
Patient 20	1.3705	1.3725	0.7614	0.7762	1.1737	1.1664	1.2724	1.2143	0.0566	0.0517	0.698	0.6776	0.105	0.0947
Patient 18	0.054	0.0562	0.0774	0.0744	0.0524	0.0507	0.0581	0.0559	0.0494	0.0484	1.2454	1.2245	1.3255	1.3038

## Sheet: Figure 2b
	S1		S2		RBD		N		GST		Flu		TT
Patient 1	0.1133	0.1083	0.1038	0.099	0.0874	0.0869	0.1072	0.1066	0.0489	0.0516	0.1197	0.1202	0.1235	0.1241
Patient 2	0.0657	0.0643	0.0411	0.0405	0.0612	0.0616	0.0725	0.0718	0.0387	0.0378	0.0373	0.0372	0.0378	0.0389
Patient 5	0.0409	0.0405	0.0384	0.0386	0.0383	0.0384	0.0429	0.0428	0.0387	0.0382	0.1099	0.1095	0.0394	0.0387
Patient 4	0.0393	0.0395	0.0381	0.0378	0.0381	0.0377	0.038	0.0385	0.038	0.0382	0.0488	0.0498	0.0381	0.039
Patient 3	0.0394	0.0401	0.0383	0.0385	0.0383	0.0384	0.0431	0.0436	0.038	0.0384	0.038	0.0384	0.0382	0.0385
Patient 6	0.0484	0.0434	0.04	0.0408	0.0401	0.0399	0.0397	0.0401	0.04	0.0396	0.0407	0.0417	0.0405	0.0421
Patient 7	0.0411	0.0421	0.0404	0.0391	0.0391	0.0384	0.04	0.0394	0.035	0.0396	0.0388	0.0393	0.039	0.0394
Patient 9	0.05	0.0468	0.0465	0.0418	0.0464	0.0447	0.0485	0.0445	0.0464	0.0442	0.0482	0.0433	0.0487	0.0444
Patient 10	0.0471	0.047	0.0424	0.0441	0.0435	0.0439	0.0438	0.0432	0.0418	0.0408	0.0423	0.0426	0.0433	0.0438
Patient 11	0.0476	0.0481	0.046	0.0423	0.0429	0.0421	0.0428	0.0436	0.0442	0.0426	0.0363	0.0433	0.0427	0.0428
Patient 8	0.0444	0.0473	0.0424	0.0426	0.0415	0.0431	0.042	0.043	0.043	0.0455	0.0434	0.0434	0.0436	0.0447
Patient 13	0.0458	0.0481	0.043	0.0435	0.0432	0.0438	0.0743	0.0734	0.0428	0.0433	0.043	0.0432	0.0432	0.0434
Patient 14	0.0455	0.0458	0.0424	0.0435	0.0422	0.0422	0.0417	0.0422	0.0438	0.0433	0.0431	0.0433	0.0443	0.044
Patient 12	0.0482	0.047	0.0441	0.0446	0.0435	0.0448	0.0482	0.0475	0.0426	0.0437	0.0433	0.0442	0.0452	0.0432
Patient 16	0.1157	0.1079	0.0647	0.057	0.0872	0.0782	0.1148	0.1047	0.0553	0.048	0.1193	0.1048	0.1199	0.1072
Patient 15	0.0618	0.0578	0.0769	0.0794	0.0489	0.0487	0.0669	0.0691	0.047	0.0467	0.1109	0.1112	0.0767	0.0757
Patient 17	0.0979	0.0923	0.0579	0.0584	0.0766	0.0776	0.0567	0.0571	0.0468	0.048	0.0702	0.0727	0.0743	0.0758
Patient 19	0.0666	0.0662	0.0528	0.0524	0.05	0.0495	0.1072	0.1092	0.046	0.0484	0.0826	0.0834	0.0764	0.0772
Patient 20	0.1508	0.1449	0.1195	0.1097	0.1286	0.1214	0.1367	0.1275	0.0557	0.0513	0.1182	0.1125	0.0707	0.0563
Patient 18	0.0585	0.0592	0.0494	0.0499	0.0482	0.0491	0.0494	0.0497	0.051	0.0521	0.1243	0.1256	0.1325	0.1337

## Sheet: Figure 2c
	S1		S2		RBD		N		GST		Flu		TT
Patient 1	0.1582	0.1643	0.0779	0.0755	0.1648	0.1799	0.2414	0.2346	0.0523	0.052	0.0627	0.0594	0.0578	0.0576
Patient 2	0.3924	0.4091	0.1541	0.1583	0.1627	0.1621	0.487	0.4998	0.0405	0.0389	0.0471	0.0466	0.0706	0.0696
Patient 5	0.0471	0.043	0.0466	0.0471	0.0401	0.0405	0.0522	0.0521	0.0395	0.0398	0.5579	0.5486	0.0404	0.0407
Patient 4	0.0403	0.0406	0.039	0.0384	0.0392	0.0392	0.0397	0.0411	0.0393	0.0395	0.0456	0.05	0.0399	0.0395
Patient 3	0.2946	0.2951	0.0738	0.07	0.1413	0.1463	0.4362	0.4875	0.0389	0.0392	0.0515	0.051	0.0395	0.0396
Patient 6	0.0479	0.0489	0.0433	0.0436	0.0421	0.0419	0.042	0.0429	0.0415	0.0413	0.0491	0.0494	0.0486	0.0477
Patient 7	0.0883	0.0914	0.071	0.0697	0.0521	0.0508	0.0954	0.0968	0.0419	0.0415	0.0436	0.0449	0.0401	0.0415
Patient 9	0.2935	0.2827	0.1614	0.1638	0.1577	0.1636	0.2227	0.2221	0.0423	0.0402	0.0495	0.0472	0.0529	0.0478
Patient 10	0.0513	0.054	0.0617	0.0639	0.0445	0.0454	0.0657	0.066	0.0414	0.0447	0.0498	0.0505	0.0549	0.0523
Patient 11	0.0847	0.087	0.0618	0.0626	0.0647	0.0668	0.1515	0.1505	0.0486	0.0494	0.0546	0.0575	0.0665	0.0652
Patient 8	0.0821	0.0822	0.0516	0.0561	0.0693	0.0765	0.0505	0.0552	0.0473	0.0512	0.0595	0.0649	0.0494	0.0546
Patient 13	0.084	0.081	0.0574	0.055	0.0714	0.061	0.1053	0.101	0.0475	0.0474	0.0589	0.0603	0.0484	0.0476
Patient 14	0.0791	0.074	0.0708	0.0719	0.0555	0.0561	0.0557	0.0546	0.045	0.0479	0.0556	0.0568	0.0587	0.0595
Patient 12	0.3025	0.2932	0.2672	0.2615	0.1565	0.163	0.1891	0.2396	0.0494	0.0516	0.0629	0.0643	0.127	0.1317
Patient 16	0.1298	0.1368	0.1183	0.113	0.0843	0.079	0.3122	0.2955	0.054	0.0504	0.0762	0.0653	0.0711	0.0577
Patient 15	0.067	0.0658	0.0551	0.0556	0.0509	0.05	0.1033	0.1039	0.0479	0.0494	0.0556	0.0534	0.052	0.0498
Patient 17	0.1584	0.1578	0.088	0.0835	0.1239	0.1234	0.0759	0.0818	0.0485	0.0487	0.0497	0.0498	0.0522	0.0528
Patient 19	0.3731	0.4007	0.0593	0.0577	0.4353	0.4551	1.2727	1.2608	0.0487	0.0502	0.0828	0.0825	0.0482	0.0485
Patient 20	0.3429	0.3613	0.2547	0.2453	0.1032	0.0942	0.2526	0.2373	0.0624	0.0546	0.0729	0.0601	0.0676	0.0506
Patient 18	0.0623	0.0565	0.5349	0.5577	0.0554	0.0504	0.0534	0.0559	0.0518	0.0516	0.0601	0.0592	0.0737	0.0712

## Sheet: Figure 2d
	S1		S2		RBD		N		GST		Flu		TT
Patient 1	0.0517	0.056	0.0503	0.0496	0.0511	0.0509	0.0515	0.0506	0.0491	0.0504	0.0522	0.0519	0.0583	0.0579
Patient 2	0.0397	0.0404	0.0389	0.0391	0.0362	0.0365	0.0405	0.0398	0.038	0.0379	0.0376	0.0369	0.053	0.0542
Patient 5	0.039	0.0403	0.0395	0.0403	0.0368	0.0288	0.0326	0.0385	0.0394	0.0378	0.0357	0.0411	0.0379	0.0373
Patient 4	0.039	0.0391	0.0393	0.0397	0.0388	0.0373	0.0382	0.0379	0.0413	0.0384	0.0396	0.041	0.0379	0.0394
Patient 3	0.0386	0.0402	0.0406	0.0404	0.0382	0.038	0.0372	0.0383	0.0388	0.0383	0.2241	0.2234	0.0877	0.0877
Patient 6	0.043	0.0435	0.0389	0.0395	0.039	0.0419	0.0389	0.043	0.0414	0.0432	0.0468	0.0457	0.1113	0.1123
Patient 7	0.0439	0.0427	0.0428	0.0397	0.0416	0.0395	0.0412	0.0408	0.044	0.0426	0.0447	0.0472	0.0799	0.0844
Patient 9	0.0603	0.056	0.0545	0.0464	0.0516	0.0455	0.0524	0.0459	0.0505	0.0446	0.0536	0.0458	0.0574	0.0491
Patient 10	0.051	0.0514	0.0481	0.0461	0.0467	0.0483	0.0467	0.0449	0.049	0.0486	0.0628	0.0617	0.5031	0.5093
Patient 11	0.0518	0.0487	0.0483	0.0456	0.047	0.0448	0.0401	0.0455	0.0464	0.0462	0.0473	0.0481	0.0489	0.0493
Patient 8	0.0481	0.0491	0.0451	0.0482	0.0462	0.0503	0.0518	0.0522	0.0473	0.0542	0.0497	0.055	0.0473	0.0592
Patient 13	0.0544	0.0549	0.0473	0.0496	0.0478	0.0479	0.0451	0.0455	0.0455	0.0455	0.0466	0.0472	0.0502	0.0493
Patient 14	0.057	0.0554	0.0461	0.0449	0.0454	0.0474	0.0446	0.0458	0.0455	0.0457	0.0505	0.0513	0.0692	0.0677
Patient 12	0.0556	0.0565	0.0467	0.0514	0.047	0.0487	0.0468	0.0479	0.0471	0.0468	0.0481	0.0487	0.0464	0.0481
Patient 16	0.0699	0.0681	0.0614	0.053	0.0604	0.0526	0.0616	0.0546	0.0583	0.0513	0.0705	0.0569	0.0668	0.0554
Patient 15	0.0588	0.0617	0.0542	0.0563	0.0514	0.0481	0.054	0.0524	0.0513	0.0525	0.0516	0.0514	0.0488	0.0517
Patient 17	0.0643	0.0567	0.0562	0.0538	0.0524	0.052	0.0507	0.0546	0.0499	0.0525	0.0464	0.0547	0.2356	0.242
Patient 19	0.0638	0.0615	0.0545	0.0551	0.0537	0.0551	0.0549	0.061	0.0528	0.0555	0.0565	0.056	0.0559	0.0598
Patient 20	0.0657	0.054	0.0543	0.053	0.0512	0.0519	0.0529	0.0536	0.0505	0.0508	0.0588	0.053	0.0614	0.0559
Patient 18	0.0488	0.0511	0.0496	0.0497	0.0533	0.0455	0.0518	0.0501	0.0508	0.051	0.1386	0.1401	0.0619	0.0607

## Sheet: Figure 3
	wt	N501Y	K417N / E484K / N501Y	N439K	Y453F	S477N
Patient 2	100	134	40	121	139	121
Patient 3	100	107	27	107	133	147
Patient 7	100	113	67	107	133	133
Patient 12	100	114	68	110	129	118
Patient 9	100	118	73	119	140	160
Patient 13	100	127	23	100	133	133
Patient 2	100	108	50	100	133	133
Patient 3	100	100	38	100	113	113
Patient 7	100	100	50	120	120	120
Patient 12	100	100	33	100	133	133
Patient 9	100	125	38	100	125	125
Patient 13	100	100	33	108	117	117

## Sheet: Figure 4a
Non-Critical												Non-Critical												Non-Critical												Non-Critical
2139.5	1249.4	7295.91	2139.5	5414.93	18100.5	17217.8	1452.54	855.66	9211.27	1687.65		2.09	0.18	2.89	1.02	3.04	0.07	4.47	0.6	2.06	2.84	2.96		15.84	2.82	8.73	10.66	9.72	0.1	3.38	5.08	6.14	14.29	3.1		0	1.95	135.92	8.23	0	0	17.3	4.64	266.62	216.75	1.95
Critical												Critical												Critical												Critical
20327.3	20061.7	8108.53	13442.4	16994.6	7711.35	20086.7	12559.4	5844.46				0.18	3.74	1.14	3.81	2.33	4.58	0.94	1.33	0.46				5.64	14.71	9.44	19.65	9.3	32.65	2.93	6.45	1.98				5.35	0	0	59.67	257.32	782.39	0.54	1.74	0.06
Non-Critical												Non-Critical												Non-Critical												Non-Critical
0.92	1.82	11.53	27.72	0	0.11	2.19	8.38	73.18	11.06	1.61		226.96	161.64	1980.63	859.68	556.99	0.09	177.35	423.89	36	3205.14	69.77		0	1.71	11.41	0	14.29	0.84	10.63	0	23.56	5.38	4.84		0	0.76	0.38	0	1.09	0	0.5	0.19	103.12	0	0.04
Critical												Critical												Critical												Critical
4.51	2.29	5.17	15.28	12.69	25.24	1.19	4.79	1.84				336.34	127.91	82.71	1187.66	2689.06	4935.99	245.06	912.83	189.16				3.49	13.77	8.6	37.68	8.76	0	15.81	8.38	2.52				0	0	0	8.02	0.54	0	0.26	0.19	0

## Sheet: Figure 4b
	CR											NC
Lym	41.4	52.11	63.27	81.2	29.21	24.24	41.26	33.2	63.08			87.1	66.18	50.63	68.03	87.07	61.99	84.93	86.94	74.91	69.18
CD19	1.55	9.89	12.38	5.19	1.52	3.39	4.98	3.36	7.36			6.59	1.2	5.98	0.5	3.54	5.13	4.19	5.27	1.28	7.39
CD19 PD1	0.02	0.05	0.04	0.01	0.02	0.01	0.01	0.04	0			0.08	0.03	0.18	0.06	0.01	0.06	0.02	0.04	0.03	0.07
CD19 CD94	0.02	0.12	0.26	0.08	0.01	0.07	0.04	0.02	0.09			0.1	0.03	0.15	0.25	0.06	0.08	0.08	0.05	0.04	0.23
CD19 Lag3	0.05	1.01	0.76	0.1	0.08	0.14	0.13	0.45	0.15			0.28	0.03	0.87	0.07	0.17	0.16	0.2	0.33	0.06	0.67
CD3	23.32	33.31	41.94	73.08	25.96	14.34	32.1	24.07	45.71			76.26	57.43	38.38	41.67	79.79	42.85	73.83	79.4	57.15	49.74
CD8	7.79	5.64	20.06	26.36	5.76	4.65	16.39	9.79	19.75			25.74	37.99	17.14	15.82	32.1	16.75	15.8	17.22	5.79	6.95
CD8 (CM)	0.87	0.81	0.84	9.48	1.08	0.75	0.57	0.23	0.32			1.18	0.27	1.02	1.27	5.06	0.28	0.91	1.41	1.31	1.06
CD8 (CM) PD-1	0.05	0.07	0.09	0.09	0.02	0.08	0.04	0.1	0			0.05	0.03	0.24	0.07	0.08	0.04	0.07	0.04	0.15	0.04
CD8 (CM) CD94	0.02	0.08	0.23	0.08	0.01	0.02	0.02	0.07	0.01			0.04	0.04	0.5	0.07	0.05	0.05	0.07	0.04	0.17	0.04
CD8 (N)	5.29	0.39	3.41	11.46	2.52	1.06	9.86	0.69	0			11.71	0.58	0.44	0.38	24.71	2.06	4.11	3.98	2.9	0.53
CD8 (N) CD94	0.01	0.01	0.15	0.03	0	0	0.02	0.01	0			0.06	0.09	0.11	0.01	0.14	0.04	0.04	0.02	0.03	0.01
CD8 (EM)	1.23	2.82	9.87	4.96	1.84	2.6	3.24	6.93	19.34			8.88	10.49	12.84	12.15	1.88	6.41	7.87	4.31	1.43	4.96
CD8 (EM) PD-1	0.69	0.8	1.93	2.11	0.35	1.75	1.34	5.11	0.12			3.28	2.67	1.42	4.49	0.71	2.23	2.44	0.84	0.54	0.95
CD8 (EM) CD94	0.2	1.03	8.62	1.16	0.58	0.47	1.15	3.21	2.23			2.52	7	4.86	2.93	0.64	2.95	4.59	0.64	0.43	1.28
CD8 (EMRA)	0.43	1.66	6.03	0.84	0.39	0.28	2.86	1.97	0.14			4.29	26.86	2.92	2.09	0.69	8.09	2.99	7.64	0.2	0.45
CD8 (EMRA) PD-1	0.06	0.17	0.17	0.12	0.03	0.12	0.44	0.68	0			0.25	1.12	0.11	0.09	0.09	0.86	0.14	0.15	0.02	0.06
CD8 (EMRA) CD94	0.1	1.33	5.91	0.22	0.07	0.1	0.74	1.33	0.01			0.52	24.47	0.98	1.42	0.18	5.69	2.17	1.92	0.09	0.13
CD8 PD1	0.81	1.04	2.2	2.32	0.4	1.95	1.97	5.91	0.12			3.66	3.8	1.81	4.64	1	3.13	2.65	1.04	0.72	1.04
CD8 DR CD38	0.24	0.19	0.64	0.18	0.06	0.25	0.58	3.33	1.12			0.04	0.89	0.5	0.39	0.18	0.25	1.74	0.32	0.07	0.16
CD8 CD94	0.34	2.44	14.84	1.48	0.67	0.6	1.93	4.61	2.25			3.14	31.43	6.42	4.42	1.01	8.7	6.84	2.6	0.71	1.45
CD4	14.24	26.93	18.93	44.21	19.78	9.22	13.83	13.51	21.38			44.3	18.24	20.23	24.23	46.02	21.94	56.11	60.86	48.84	41.21
Treg	0.94	1.57	0.62	2.28	0.48	0.99	0.61	2.06	0.06			1.49	1.04	1.18	2.01	2.88	1.68	2.36	3.57	7.24	5.37
Treg PD1	0.13	0.4	0.17	0.23	0.04	0.15	0.23	0.36	0			0.23	0.41	0.26	0.51	0.24	0.45	0.32	0.18	0.82	1.11
CD4 (CM)	10.28	15.29	4.72	27.14	7.81	6.37	5.19	2.47	0.13			10.29	3.59	10.82	14.44	35.35	8.54	28.99	36.48	31.81	10.92
CD4 (CM) PD1	0.6	1.51	0.75	1.02	0.07	0.39	0.46	0.37	0			0.45	0.47	0.74	1.07	1.09	0.74	0.94	0.3	1.69	1.12
CD4 (N)	10.28	15.29	4.72	27.14	7.81	6.37	5.19	2.47	0.13			10.29	3.59	10.82	14.44	35.35	8.54	28.99	36.48	31.81	10.92
CD4 (N) PD1	0.6	1.51	0.75	1.02	0.07	0.39	0.46	0.37	0			0.45	0.47	0.74	1.07	1.09	0.74	0.94	0.3	1.69	1.12
CD4 (EM)	2.27	10.95	13.35	13.74	11.27	2	6.8	10.13	21.18			32.64	13.19	8.93	9.77	5.86	10.84	18.12	13.37	13.67	29.83
CD4 (EM) PD1	1.02	3.22	10.6	5.49	1.05	0.85	3.3	3.4	0.36			12.62	9.47	3.45	4.93	2.25	4.36	4.76	2.36	3.52	7.88
CD4 (EMRA)	0.01	0.19	0.55	0.09	0.07	0.05	0.1	0.27	0.09			0.34	1.36	0.11	0.01	0.09	0.48	0.47	0.36	0.24	0.63
CD4 (EMRA) PD1	0	0.02	0.43	0.01	0	0.01	0.02	0.06	0			0.01	1.09	0.03	0	0	0.12	0.02	0.04	0.01	0.1
CD4 DR CD38	0.12	0.27	0.39	0.22	0.11	0.14	0.13	1.3	0.16			0.12	0.38	0.8	1.09	0.25	0.21	0.58	0.21	0.79	0.83
CD4 PD1	1.6	4.7	11.75	6.46	1.12	1.23	3.76	3.8	0.36			13.04	11	4.22	5.98	3.32	5.18	5.68	2.68	5.16	9.03
CD4 CD94	0.01	0.06	0.34	0.02	0.02	0	0.01	0	0.04			0.01	0.04	0.47	0.05	0.01	0.01	0.03	0.02	0.05	0.31
CD4 Lag3	0.04	0.2	0.33	0.27	0.04	0.05	0.12	0.05	0.02			0.4	0.38	0.88	0.72	0.28	0.12	0.32	0.22	0.11	0.66
NKT	1.05	0.73	12.71	1.3	0.61	0.12	1.92	2.15	2.5			2.28	22.14	9.75	5.01	0.8	9.87	2.61	2.88	1.04	1.34
NKT PD1	0.12	0.08	2.42	0.45	0.03	0.03	0.28	0.53	0			0.67	4.2	0.71	0.39	0.11	0.96	0.25	0.02	0.1	0.18
NKT CD94	0.58	0.28	9.38	0.29	0.12	0.02	0.7	0.7	0.32			0.54	10.15	2.16	0.76	0.29	3.66	1.49	0.18	0.36	0.3
NK	3.14	3.48	3.86	1.02	0.38	5.64	1.56	2.52	3.67			1.48	4.05	2.78	7.7	1.39	3.21	4.32	0.32	9.82	5.63
NK PD1	0.01	0.01	0.01	0	0	0.03	0.04	0.02	0			0	0.09	0.04	0.09	0	0.01	0.02	0	0.07	0.01
NK CD94	2.45	2.95	3.71	0.99	0.35	5.19	1.26	1.98	2.44			1.21	3.14	1.84	6.27	1.3	2.95	3.17	0.23	8.26	5.11
NK Lag3	0.02	0.03	0.03	0.01	0.01	0.01	0.02	0.01	0			0.62	1.16	0.12	0.76	0.02	0.02	0.18	0.01	0.02	0.33
NK M. Lytic	2.07	2.77	2.71	0.62	0.21	5.31	0.87	1.85	1.55			0.69	3.08	2.23	4.68	1.07	2.1	3.72	0.24	6.46	4.99
NK Lytic Ctk Prod	0.66	0.24	0.51	0.16	0.07	0.2	0.31	0.32	1.32			0.32	0.43	0.13	0.42	0.17	0.61	0.23	0.04	2.07	0.25
NK IM. Ctk Prod	0.22	0.3	0.34	0.18	0.06	0.08	0.26	0.03	0.59			0.31	0.35	0.27	2.19	0.1	0.35	0.23	0.02	0.69	0.22
MDSC	40.85	14.89	4.29	1.19	30.07	47.38	12.51	10.12	6.94			0.25	3.06	1.21	0.18	3.86	18.08	1.16	0.84	2.26	3.28
PMN-MDSC	40.58	14.32	2.82	0.85	29.77	44.91	10.87	9.21	3.93			0.13	2.73	1.09	0.03	3.82	17.81	1.14	0.79	1.28	3.21
M-MDSC	0.11	0.5	1.37	0.15	0.01	0.08	1.53	0.71	2.52			0.1	0.23	0.1	0.14	0	0.15	0	0.02	0.1	0
M+G DR hi 16 hi	0.02	0.03	0.51	0.67	0	3.33	0.25	0.24	0.17			0.3	4.18	0.08	1.49	0.17	1.25	0.13	0.04	0.74	1.1
Mono	5.58	12.63	17.14	8.45	3.04	17.5	19.72	27.8	11.94			4.38	20.25	13.23	22.45	3.05	10.88	6.67	4.62	10.31	13.79
M. Classical	1.82	1.76	8.17	5.07	0.34	10.08	11.25	22.27	7.01			2.11	9.52	1.44	14.28	0.62	5.13	1.98	0.6	6.03	6.8
M. non-Classical	0.13	0.13	0.73	0.19	1.53	0.39	2.5	0.7	1.66			0.6	1.07	2.31	2.3	0.37	1.67	0.1	0.19	0.09	0.66
M. Int	0.18	0.34	1.85	1.31	0.04	1.21	1.36	1.04	0.17			0.74	6.79	0.1	1.76	0.3	0.94	0.46	0.16	0.97	1.41
CD163	2.04	3.23	10.71	6.48	1.58	11.75	14.98	22.25	9.11			2.96	17.23	2.63	15.79	1.38	6.26	2.87	0.96	7.85	8.56
CD163 M. Classical	1.36	1.76	7.89	4.9	0.24	10.07	11	19.69	6.88			2.06	9.48	1.04	13.1	0.64	4.9	2	0.51	6.09	6.53
CD163 M. Int	0.12	0.31	1.66	1.15	0.03	1.07	1.3	0.97	0.16			0.61	6.37	0.06	1.49	0.28	0.8	0.44	0.14	0.94	1.26

[truncated: 11 more sheets: Figure 4c, Figure 4d, Figure 4e, Figure 5a, Figure 5b, Figure 5c, Figure 6a, Figure 6b, Figure 6c, Figure 7a, Figure 7b]
